# Supplementary material for: Acrylamide-Derived Ionome, Metabolic, and Cell Cycle Alterations Are Alleviated by Ascorbic Acid in the Fission Yeast
Source: Molecules. 2022 Jul 5;27(13):4307. doi: 10.3390/molecules27134307 (PMC9268660; doi:10.3390/molecules27134307)
Supplement: Supplementary file 1 [file molecules-27-04307-s001.zip]

Archive with 1 entries (1 files):
- molecules-1797551-supplementary.pdf
